# Supplementary material for: PTEN self-regulates through USP11 via the PI3K-FOXO pathway to stabilize tumor suppression
Source: Nat Commun. 2019 Feb 7;10:636. doi: 10.1038/s41467-019-08481-x (PMC6367354; doi:10.1038/s41467-019-08481-x)
Supplement: Supplementary file 4 — Supplementary Data 1 [file 41467_2019_8481_MOESM4_ESM.xls]

## Sheet: mouse Dubs shRNA library
Sigma MISSION® shRNA- Mouse Deubiquitinating Enzymes
TRC Number	Clone ID	Mean Knockdown Level (Cell line)	Lentiviral Vector	Region	Gene Symbol	Gene Accession	Sequence
TRCN0000030769	NM_146144.2-2636s1c1	0.93 (NIH-3T3)	pLKO.1	CDS	Usp1	NM_146144	CCGGCAGTGACCAAACAGGCGTTAACTCGAGTTAACGCCTGTTTGGTCACTGTTTTTG
TRCN0000030770	NM_146144.2-588s1c1	0.81 (NIH-3T3)	pLKO.1	CDS	Usp1	NM_146144	CCGGAGAGCCTTAGACTTTACTGATCTCGAGATCAGTAAAGTCTAAGGCTCTTTTTTG
TRCN0000030751	NM_016808.1-457s1c1	0.67 (NIH-3T3)	pLKO.1	CDS	Usp2	NM_016808	CCGGGAAAGGGAAGACAGTCGGATTCTCGAGAATCCGACTGTCTTCCCTTTCTTTTTG
TRCN0000030753	NM_016808.1-754s1c1	0.54 (NIH-3T3)	pLKO.1	CDS	Usp2	NM_016808	CCGGCGATTCTCAGAATCCAGGATACTCGAGTATCCTGGATTCTGAGAATCGTTTTTG
TRCN0000030784	NM_144937.2-995s1c1		pLKO.1	CDS	Usp3	NM_144937	CCGGGCAAGTAACAAATGCTGCATACTCGAGTATGCAGCATTTGTTACTTGCTTTTTG
TRCN0000311936	NM_144937.3-1409s21c1		pLKO.1	CDS	Usp3	NM_144937	CCGGCTGGACATGAAGTGCTACCTACTCGAGTAGGTAGCACTTCATGTCCAGTTTTTG
TRCN0000030738	NM_013700.1-403s1c1	0.93 (Hepa1-6)	pLKO.1	CDS	Usp5	NM_013700	CCGGCGAGGATGTGAAGATTGTCATCTCGAGATGACAATCTTCACATCCTCGTTTTTG
TRCN0000030737	NM_013700.1-2590s1c1	0.9 (Hepa1-6)	pLKO.1	CDS	Usp5	NM_013700	CCGGCCTGGGCTACATCTACTTCTACTCGAGTAGAAGTAGATGTAGCCCAGGTTTTTG
TRCN0000318259	NM_001003918.2-1272s21c1		pLKO.1	CDS	Usp7	NM_001003918	CCGGGCAACTTATGAGGTTCATGTACTCGAGTACATGAACCTCATAAGTTGCTTTTTG
TRCN0000318333	NM_001003918.2-1963s21c1		pLKO.1	CDS	Usp7	NM_001003918	CCGGCCTGCAATGTTAGATAATGAACTCGAGTTCATTATCTAACATTGCAGGTTTTTG
TRCN0000030744	NM_019729.2-3477s1c1	0.77 (NIH-3T3)	pLKO.1	3'UTR	Usp8	NM_019729	CCGGCCTCACATCTAATGCTTACAACTCGAGTTGTAAGCATTAGATGTGAGGTTTTTG
TRCN0000312961	NM_019729.2-251s21c1		pLKO.1	CDS	Usp8	NM_019729	CCGGCAATAAGAAGACCGAAGTTAACTCGAGTTAACTTCGGTCTTCTTATTGTTTTTG
TRCN0000030766	NM_009462.1-1621s1c1	0.8 (Hepa1-6)	pLKO.1	CDS	Usp10	NM_009462	CCGGCGCAGAGGAGTATCTAGGTTTCTCGAGAAACCTAGATACTCCTCTGCGTTTTTG
TRCN0000030765	NM_009462.1-340s1c1	0.7 (Hepa1-6)	pLKO.1	CDS	Usp10	NM_009462	CCGGCCTTGGTTGTACGACTTCTAACTCGAGTTAGAAGTCGTACAACCAAGGTTTTTG
TRCN0000030818	NM_145628.2-1699s1c1	0.81 (NIH-3T3)	pLKO.1	CDS	Usp11	NM_145628	CCGGCCTACTATGGTCTGATACTTTCTCGAGAAAGTATCAGACCATAGTAGGTTTTTG
TRCN0000030817	NM_145628.2-2676s1c1	0.63 (NIH-3T3)	pLKO.1	CDS	Usp11	NM_145628	CCGGGCAGCCTATGTCTTGTTCTATCTCGAGATAGAACAAGACATAGGCTGCTTTTTG
TRCN0000257054	NM_011669.3-762s21c1	0.97 (Hepa1-6)	pLKO.1	CDS	Usp12	NM_011669	CCGGAGACGTGGACAACGAGGATAACTCGAGTTATCCTCGTTGTCCACGTCTTTTTTG
TRCN0000238113	NM_011669.3-1653s21c1	0.92 (Hepa1-6)	pLKO.1	CDS	Usp12	NM_011669	CCGGAGATACCAGCTCTCGTGTAAACTCGAGTTTACACGAGAGCTGGTATCTTTTTTG
TRCN0000201812	NM_001013024.1-1104s1c1		pLKO.1	CDS	Usp13	NM_001013024	CCGGGCAACAGTTGCTACCTCAGTTCTCGAGAACTGAGGTAGCAACTGTTGCTTTTTTG
TRCN0000192935	NM_001013024.1-2324s1c1		pLKO.1	CDS	Usp13	NM_001013024	CCGGGCAACGAATCATAACCTGGAACTCGAGTTCCAGGTTATGATTCGTTGCTTTTTTG
TRCN0000313001	NM_021522.4-1179s21c1	0.95 (NIH-3T3)	pLKO.1	CDS	Usp14	NM_021522	CCGGCTACCTGCTTACTTAACTATTCTCGAGAATAGTTAAGTAAGCAGGTAGTTTTTG
TRCN0000030758	NM_021522.2-187s1c1	0.89 (NIH-3T3)	pLKO.1	CDS	Usp14	NM_021522	CCGGGAGAAGTTTGAAGGTGTAGAACTCGAGTTCTACACCTTCAAACTTCTCTTTTTG
TRCN0000231399	NM_027604.3-1009s21c1	0.99 (Hepa1-6)	pLKO.1	CDS	Usp15	NM_027604	CCGGTGAGAGGTGAAATAGCTAAATCTCGAGATTTAGCTATTTCACCTCTCATTTTTG
TRCN0000231397	NM_027604.3-539s21c1	0.97 (Hepa1-6)	pLKO.1	CDS	Usp15	NM_027604	CCGGCAGACTGTGGAACAAGTATATCTCGAGATATACTTGTTCCACAGTCTGTTTTTG
TRCN0000030852	NM_024258.1-2306s1c1	0.95 (Hepa1-6)	pLKO.1	CDS	Usp16	NM_024258	CCGGCGAGTGCTGTATTCCTTATATCTCGAGATATAAGGAATACAGCACTCGTTTTTG
TRCN0000030853	NM_024258.1-1033s1c1	0.94 (Hepa1-6)	pLKO.1	CDS	Usp16	NM_024258	CCGGCCAAAGAGTGAGTAAAGGAATCTCGAGATTCCTTTACTCACTCTTTGGTTTTTG
TRCN0000030792	NM_011909.1-423s1c1	0.94 (Hepa1-6)	pLKO.1	CDS	Usp18	NM_011909	CCGGGCTTCAAGTGTTCATGATGAACTCGAGTTCATCATGAACACTTGAAGCTTTTTG
TRCN0000030791	NM_011909.1-1149s1c1	0.77 (Hepa1-6)	pLKO.1	CDS	Usp18	NM_011909	CCGGGATGGCTGACTTTGGTCATTACTCGAGTAATGACCAAAGTCAGCCATCTTTTTG
TRCN0000037243	NM_028846.1-545s1c1	0.81 (Hepa1-6)	pLKO.1	CDS	Usp20	NM_028846	CCGGCCTATTGCTGTGGCTGATGAACTCGAGTTCATCAGCCACAGCAATAGGTTTTTG
TRCN0000037241	NM_028846.1-1868s1c1	0.79 (Hepa1-6)	pLKO.1	CDS	Usp20	NM_028846	CCGGCGGTGTAAGAAGCTTCGGAATCTCGAGATTCCGAAGCTTCTTACACCGTTTTTG
TRCN0000030807	NM_013919.2-1592s1c1	0.81 (Hepa1-6)	pLKO.1	CDS	Usp21	NM_013919	CCGGGTGCTCCATCTGAACCGATTTCTCGAGAAATCGGTTCAGATGGAGCACTTTTTG
TRCN0000030805	NM_013919.2-657s1c1	0.78 (Hepa1-6)	pLKO.1	CDS	Usp21	NM_013919	CCGGCCACTTTGAGACGTAGTACTTCTCGAGAAGTACTACGTCTCAAAGTGGTTTTTG
TRCN0000233427	NM_013918.2-1222s21c1	0.9 (Hepa1-6)	pLKO.1	CDS	Usp25	NM_013918	CCGGTTATATCTGGACAGGTATATGCTCGAGCATATACCTGTCCAGATATAATTTTTG
TRCN0000030827	NM_013918.2-2153s1c1	0.78 (Hepa1-6)	pLKO.1	CDS	Usp25	NM_013918	CCGGCCCAACGATCACTGCAAGAAACTCGAGTTTCTTGCAGTGATCGTTGGGTTTTTG
TRCN0000030868	NM_175482.3-619s1c1	0.76 (Hepa1-6)	pLKO.1	CDS	Usp28	NM_175482	CCGGGCTGTTATTCAGTCTCTCTTTCTCGAGAAAGAGAGACTGAATAACAGCTTTTTG
TRCN0000030865	NM_175482.3-1336s1c1	0.67 (Hepa1-6)	pLKO.1	CDS	Usp28	NM_175482	CCGGCGGAAGTTGAAGGAGGAAATACTCGAGTATTTCCTCCTTCAACTTCCGTTTTTG
TRCN0000030822	NM_133247.1-2369s1c1	0.95 (Hepa1-6)	pLKO.1	CDS	Usp33	NM_133247	CCGGCCTGGCCCTATTTCAAATAATCTCGAGATTATTTGAAATAGGGCCAGGTTTTTG
TRCN0000312008	NM_133247.2-2377s21c1	0.76 (NIH-3T3)	pLKO.1	CDS	Usp33	NM_133247	CCGGCCTGGCCCTATTTCAAATAATCTCGAGATTATTTGAAATAGGGCCAGGTTTTTG
TRCN0000030861	NM_176972.2-2597s1c1	0.9 (Hepa1-6)	pLKO.1	CDS	Usp37	NM_176972	CCGGGCAGAAGATGATATTCCAGAACTCGAGTTCTGGAATATCATCTTCTGCTTTTTG
TRCN0000030862	NM_176972.2-1535s1c1	0.85 (Hepa1-6)	pLKO.1	CDS	Usp37	NM_176972	CCGGCGCTTTGCAAACCTGCTTATTCTCGAGAATAAGCAGGTTTGCAAAGCGTTTTTG
TRCN0000030876	NM_027554.2-2973s1c1	0.77 (Hepa1-6)	pLKO.1	CDS	Usp38	NM_027554	CCGGCCCAAATTAGTGCCCTACCTACTCGAGTAGGTAGGGCACTAATTTGGGTTTTTG
TRCN0000030874	NM_027554.2-1322s1c1	0.66 (Hepa1-6)	pLKO.1	CDS	Usp38	NM_027554	CCGGGCATGTAGATACGTGGGTAATCTCGAGATTACCCACGTATCTACATGCTTTTTG
TRCN0000030926	NM_138592.1-338s1c1	0.9 (Hepa1-6)	pLKO.1	CDS	Usp39	NM_138592	CCGGGCCCGTACTTGGATACCATTACTCGAGTAATGGTATCCAAGTACGGGCTTTTTG
TRCN0000030927	NM_138592.1-550s1c1	0.85 (Hepa1-6)	pLKO.1	CDS	Usp39	NM_138592	CCGGCCTGACAACTATGAAATCATTCTCGAGAATGATTTCATAGTTGTCAGGTTTTTG
TRCN0000087214	NM_177561.2-600s1c1		pLKO.1	CDS	Usp46	NM_177561	CCGGGCCGAGAACAATAAGCCAGAACTCGAGTTCTGGCTTATTGTTCTCGGCTTTTTG
TRCN0000087217	NM_177561.2-201s1c1		pLKO.1	CDS	Usp46	NM_177561	CCGGCCAGAGCAGTTTCCGATCAATCTCGAGATTGATCGGAAACTGCTCTGGTTTTTG
TRCN0000030899	NM_198421.1-2359s1c1		pLKO.1	CDS	Usp49	NM_198421	CCGGCGAACGCAGAACATACACATTCTCGAGAATGTGTATGTTCTGCGTTCGTTTTTG
TRCN0000030900	NM_198421.1-1615s1c1		pLKO.1	CDS	Usp49	NM_198421	CCGGGCTCACCAAACAGGTCTTAAACTCGAGTTTAAGACCTGTTTGGTGAGCTTTTTG
TRCN0000255142	NM_001137547.1-1341s21c1		pLKO.1	CDS	Usp51	NM_001137547	CCGGGTCCTCATATTCCCTATAAATCTCGAGATTTATAGGGAATATGAGGACTTTTTG
TRCN0000255145	NM_001137547.1-1536s21c1		pLKO.1	CDS	Usp51	NM_001137547	CCGGGTAGTCTGCAGTCAGATTTAACTCGAGTTAAATCTGACTGCAGACTACTTTTTG
TRCN0000038841	XM_052597.7-58s1c1		pLKO.1	CDS	Usp53	NM_133247	CCGGCCTGGAAGTATGCTATCACTACTCGAGTAGTGATAGCATACTTCCAGGTTTTTG
TRCN0000038842	XM_052597.7-1147s1c1		pLKO.1	CDS	Usp53	NM_133247	CCGGCCTGTAATTCATAAGTCAGATCTCGAGATCTGACTTATGAATTACAGGTTTTTG
TRCN0000362562	NM_173369.2-2340s21c1	0.88 (Hepa1-6)	pLKO.1	CDS	Cyld	NM_173369	CCGGAGACTGTAACTTCTATCAAATCTCGAGATTTGATAGAAGTTACAGTCTTTTTTG
TRCN0000362571	NM_173369.2-2011s21c1	0.79 (Hepa1-6)	pLKO.1	CDS	Cyld	NM_173369	CCGGTGTTACTTAGACTCAACTTTACTCGAGTAAAGTTGAGTCTAAGTAACATTTTTG
TRCN0000030833	XM_126772.3-2386s1c1	0.88 (Hepa1-6)	pLKO.1	CDS	Dub1(Usp36)	NM_007887	CCGGGCGCTGTTGAATGGAGTAGATCTCGAGATCTACTCCATTCAACAGCGCTTTTTG
TRCN0000030829	XM_126772.3-2339s1c1	0.87 (Hepa1-6)	pLKO.1	CDS	Dub1(Usp36)	NM_007887	CCGGCCTGTGATTCTCAGGGAACAACTCGAGTTGTTCCCTGAGAATCACAGGTTTTTG
TRCN0000202200	NM_027544.1-720s1c1		pLKO.1	CDS	Ggnbp1	NM_027544	CCGGCAAGGATGCTTACAGTGGGTTCTCGAGAACCCACTGTAAGCATCCTTGTTTTTTG
TRCN0000189443	NM_027544.1-853s1c1		pLKO.1	CDS	Ggnbp1	NM_027544	CCGGCGTGGAATTATCTCCTTGGCTCTCGAGAGCCAAGGAGATAATTCCACGTTTTTTG
TRCN0000366858	NM_133992.2-4080s21c1	0.88 (Hepa1-6)	pLKO.1	3'UTR	Pan2(Usp52)	NM_133992	CCGGAGTGATTGGTGTTCGTAATAACTCGAGTTATTACGAACACCAATCACTTTTTTG
TRCN0000366856	NM_133992.2-1610s21c1	0.72 (Hepa1-6)	pLKO.1	CDS	Pan2(Usp52)	NM_133992	CCGGCCAGATTCCCTATCGACTAAACTCGAGTTTAGTCGATAGGGAATCTGGTTTTTG

## Sheet: mouse Dubs siRNA library
Dharmacon siGENOME® SMARTpool® siRNA Library- Mouse Deubiquitinating Enzymes
G-014705 Lot 12113
Order Number	Plate	Well	Pool Catalog Number	Duplex Catalog Number	Gene Symbol	GENEID	Gene Accession	GINumber	Sequence
378188	Plate 1	A02	M-061528-00	D-061528-01	Usp17l5	13532	NM_010089	119964687	GAAGGAAGACGAAGAUCAA
378189	Plate 1	A02	M-061528-00	D-061528-02	Usp17l5	13532	NM_010089	119964687	GGAGCUAACUGCCAAUGAC
378190	Plate 1	A02	M-061528-00	D-061528-04	Usp17l5	13532	NM_010089	119964687	CAGAAACACAGGAUCAAUG
378194	Plate 1	A02	M-061528-01	D-061528-17	Usp17l5	13532	NM_010089	119964687	GGGAGAAGAGAGCAACCAA
378188	Plate 1	A03	M-052767-00	D-052767-01	Usp39	28035	NM_138592	158508496	GAGGAUAUCACGUAUGUGU
378189	Plate 1	A03	M-052767-00	D-052767-02	Usp39	28035	NM_138592	158508496	UGGCAAGUGGUAUGAAUUA
378190	Plate 1	A03	M-052767-00	D-052767-03	Usp39	28035	NM_138592	158508496	GAUAAGCAAGCCAAAUUGU
378194	Plate 1	A03	M-052767-00	D-052767-04	Usp39	28035	NM_138592	158508496	AGGCGUACAUUCAGAUUUG
378188	Plate 1	A04	M-052949-00	D-052949-01	Usp37	319651	NM_176972	142367967	GGACAGGUGUAAUGUUUCA
378189	Plate 1	A04	M-052949-00	D-052949-02	Usp37	319651	NM_176972	142367967	GUUCAGCACUCCAUUAUCU
378190	Plate 1	A04	M-052949-00	D-052949-03	Usp37	319651	NM_176972	142367967	GGUAGAGGACCAAUUAAGA
378194	Plate 1	A04	M-052949-00	D-052949-04	Usp37	319651	NM_176972	142367967	ACAGACAGCUUUCUUACUC
378188	Plate 1	A05	M-059455-00	D-059455-01	Usp8	84092	NM_019729	31981043	GCAAGGCAGCGCUGGUUUA
378189	Plate 1	A05	M-059455-00	D-059455-02	Usp8	84092	NM_019729	31981043	GCAAAGGAACUAUAUACGA
378190	Plate 1	A05	M-059455-00	D-059455-03	Usp8	84092	NM_019729	31981043	CCUAUGUGCUUUAUAUGAA
378194	Plate 1	A05	M-059455-00	D-059455-04	Usp8	84092	NM_019729	31981043	CCGCUAGCAUCCACAAGUA
378188	Plate 1	A06	M-062159-00	D-062159-01	Usp10	22224	NM_009462	6678492	GGAAACUGGUGCUACAUUA
378189	Plate 1	A06	M-062159-00	D-062159-02	Usp10	22224	NM_009462	6678492	CAGCCUACCUCCUAUAUUA
378190	Plate 1	A06	M-062159-00	D-062159-03	Usp10	22224	NM_009462	6678492	CCCGUGGGCUGAUCAAUAA
378194	Plate 1	A06	M-062159-00	D-062159-04	Usp10	22224	NM_009462	6678492	GAAGUCAUCGAACCUAGUG
378188	Plate 1	A07	M-057520-00	D-057520-01	Usp49	224836	NM_198421	38259219	GACCUGAAGUUGCUGAGAA
378189	Plate 1	A07	M-057520-00	D-057520-02	Usp49	224836	NM_198421	38259219	GGUCAUGCAUCACGGGAAA
378190	Plate 1	A07	M-057520-00	D-057520-03	Usp49	224836	NM_198421	38259219	GACCAGGUAUUAACCAUGG
378194	Plate 1	A07	M-057520-00	D-057520-04	Usp49	224836	NM_198421	38259219	GUUAAUGAUCUACAGACUA
378188	Plate 1	A08	M-065662-00	D-065662-01	Usp48	170707	XM_485461	114053324	UAGAAGGAGACAAUCGAUA
378189	Plate 1	A08	M-065662-00	D-065662-02	Usp48	170707	XM_485461	114053324	GCUGAUGCGUUUCGUGUUU
378190	Plate 1	A08	M-065662-00	D-065662-03	Usp48	170707	XM_485461	114053324	AGUCUAAGCUUGUAUCGAA
378194	Plate 1	A08	M-065662-01	D-065662-13	Usp48	170707	NM_130879	114053324	GGAAGUACCAAGCGACAGA
378188	Plate 1	A09	M-059547-00	D-059547-01	Usp38	74841	NM_027554	34328300	GCAAAGAUUCUCAUCAGUA
378189	Plate 1	A09	M-059547-00	D-059547-02	Usp38	74841	NM_027554	34328300	GUAGAUACGUGGGUAAUUG
378190	Plate 1	A09	M-059547-00	D-059547-03	Usp38	74841	NM_027554	34328300	CAAAUUAGUGCCCUACCUA
378194	Plate 1	A09	M-059547-00	D-059547-04	Usp38	74841	NM_027554	34328300	CUAAAUGGGUGUAAUUCGU
378188	Plate 1	A10	M-047629-00	D-047629-01	Usp29	57775	NM_021323	114145572	AAACCGAAGUGAGUAAUUA
378189	Plate 1	A10	M-047629-00	D-047629-02	Usp29	57775	NM_021323	114145572	GACCUUAUCAUGCCCUUAA
378190	Plate 1	A10	M-047629-00	D-047629-03	Usp29	57775	NM_021323	114145572	GAAAUCCAGGCGAUAUUAU
378194	Plate 1	A10	M-047629-00	D-047629-04	Usp29	57775	NM_021323	114145572	GCAUUUGGUUCUGAUGAUU
378188	Plate 1	A11	M-058859-00	D-058859-01	Usp53	99526	NM_133857	146149139	UAUCGGAAGUGUCCUAGUA
378189	Plate 1	A11	M-058859-00	D-058859-02	Usp53	99526	NM_133857	146149139	GAUAGUUGCAUGACUGAUA
378190	Plate 1	A11	M-058859-00	D-058859-03	Usp53	99526	NM_133857	146149139	GUAGAGGGAUCCAUUACAU
378194	Plate 1	A11	M-058859-00	D-058859-04	Usp53	99526	NM_133857	146149139	CCGAGGCGUUUAACACUAA
378188	Plate 1	B02	M-160818-00	D-160818-09	Usp51	635253	NM_001137547	212275974	GUAUCGACCAGGAAGGUAA
378189	Plate 1	B02	M-160818-00	D-160818-10	Usp51	635253	NM_001137547	212275974	GGCCAGAAGCCACGAGUCA
378190	Plate 1	B02	M-160818-00	D-160818-11	Usp51	635253	NM_001137547	212275974	AGUAGUAGCACAUCGAGUA
378194	Plate 1	B02	M-160818-00	D-160818-12	Usp51	635253	NM_001137547	212275974	AGGCAAACAGAGACGAAAG
378188	Plate 1	B03	M-048337-00	D-048337-01	Usp33	170822	NM_133247	116008147	GAUCUGUUGUGCCGGCUAA
378189	Plate 1	B03	M-048337-00	D-048337-02	Usp33	170822	NM_133247	116008147	CCUCAGAACAUUUGGGAUA
378190	Plate 1	B03	M-048337-00	D-048337-03	Usp33	170822	NM_133247	116008147	UCUCGACAGUGGUUGAAUA
378194	Plate 1	B03	M-048337-00	D-048337-04	Usp33	170822	NM_133247	116008147	GCGCUUGUCAGGACUGUAA
378188	Plate 1	B04	M-040417-00	D-040417-01	Usp15	14479	NM_027604	118130398	GGAAACAGAUGGACACCUA
378189	Plate 1	B04	M-040417-00	D-040417-02	Usp15	14479	NM_027604	118130398	GUAAAGCACUGCAAAGUAG
378190	Plate 1	B04	M-040417-00	D-040417-03	Usp15	14479	NM_027604	118130398	GAAGAGGGUUCACCAAGUG
378194	Plate 1	B04	M-040417-00	D-040417-04	Usp15	14479	NM_027604	118130398	GCAAUGAUAAUGACAAUGA
378188	Plate 1	B05	M-063179-00	D-063179-01	Med20	56771	NM_020048	141802099	UGAUGUACGUGAUGCAUAA
378189	Plate 1	B05	M-063179-00	D-063179-02	Med20	56771	NM_020048	141802099	CAGUGGAGCUCCUCACCAA
378190	Plate 1	B05	M-063179-00	D-063179-03	Med20	56771	NM_020048	141802099	GGCACUCGCUACCAGUAUU
378194	Plate 1	B05	M-063179-00	D-063179-04	Med20	56771	NM_020048	141802099	UCGAUGUGCUUAUGGUGAA
378188	Plate 1	B06	M-054225-00	D-054225-02	Usp30	100756	XM_149655	146198556	GUACAAAGAUUGAAGCGAG
378189	Plate 1	B06	M-054225-00	D-054225-03	Usp30	100756	XM_149655	146198556	GUAUAGGUCUGAGGAGUGA
378190	Plate 1	B06	M-054225-00	D-054225-04	Usp30	100756	XM_149655	146198556	CAUCAGAGUCCGUGCGAGA
378194	Plate 1	B06	M-054225-01	D-054225-17	Usp30	100756	NM_001033202	146198556	CCAGAGUCCUGUUCGGUUU
378188	Plate 1	B07	M-040438-00	D-040438-01	Usp2	53376	NM_016808	114052525	GAGGUGACGUUAAUGGAUU
378189	Plate 1	B07	M-040438-00	D-040438-02	Usp2	53376	NM_016808	114052525	GCACCAGCGACGCCUAUUU
378190	Plate 1	B07	M-040438-00	D-040438-03	Usp2	53376	NM_016808	114052525	GAACUCAAUUCUUCAGUGC
378194	Plate 1	B07	M-040438-00	D-040438-04	Usp2	53376	NM_016808	114052525	AAACUAAUCCAGACCAUAU
378188	Plate 1	B08	M-046119-01	D-046119-17	Usp27x	54651	NM_019461	223005909	GGGCACAACCCACGGAGAA
378189	Plate 1	B08	M-046119-01	D-046119-18	Usp27x	54651	NM_019461	223005909	CAACCAAUAGUGCGAACAA
378190	Plate 1	B08	M-046119-01	D-046119-19	Usp27x	54651	NM_019461	223005909	GGUUUGAACACUCAGCGAA
378194	Plate 1	B08	M-046119-01	D-046119-20	Usp27x	54651	NM_019461	223005909	CGCAAGAUCACUACGUACA
378188	Plate 1	B09	M-046492-00	D-046492-01	Usp5	22225	NM_013700	7305618	GCAGGUGGGUGAUCUACAA
378189	Plate 1	B09	M-046492-00	D-046492-02	Usp5	22225	NM_013700	7305618	GGACGGCGCUACUUCGAUG
378190	Plate 1	B09	M-046492-00	D-046492-03	Usp5	22225	NM_013700	7305618	CAAAUGAAGUGUUCCGCUU
378194	Plate 1	B09	M-046492-00	D-046492-04	Usp5	22225	NM_013700	7305618	CGAAGUCGGUCGCUGUCAA
378188	Plate 1	B10	M-044592-00	D-044592-01	Atxn3	110616	NM_029705	141802862	CAAGGUAGUUCCAGAAGUA
378189	Plate 1	B10	M-044592-00	D-044592-02	Atxn3	110616	NM_029705	141802862	GCUCAGAAUUGAUCCUAUA
378190	Plate 1	B10	M-044592-00	D-044592-03	Atxn3	110616	NM_029705	141802862	GAACAAGAAGGCUCACUUU
378194	Plate 1	B10	M-044592-00	D-044592-04	Atxn3	110616	NM_029705	141802862	GUGGAGCUAUCCUCAAUUG
378188	Plate 1	B11	M-053832-01	D-053832-01	Usp42	76800	NM_029749	116686115	GAAGAGAGUUGGACUACGA
378189	Plate 1	B11	M-053832-01	D-053832-02	Usp42	76800	NM_029749	116686115	GACAUAACGUUGGAGAUUA
378190	Plate 1	B11	M-053832-01	D-053832-03	Usp42	76800	NM_029749	116686115	UACCUAAGAUCCCGAGUUA
378194	Plate 1	B11	M-053832-01	D-053832-04	Usp42	76800	NM_029749	116686115	GAAAUGCGGCGUAUAGCUA
378188	Plate 1	C02	M-046869-00	D-046869-01	Usp9x	22284	NM_009481	115511017	CGUAAUGUAUGCCAAUUUA
378189	Plate 1	C02	M-046869-00	D-046869-02	Usp9x	22284	NM_009481	115511017	GAAUUUAGCUUCGCGGGUU
378190	Plate 1	C02	M-046869-00	D-046869-03	Usp9x	22284	NM_009481	115511017	GAAUGUACAUGAUCUACUG
378194	Plate 1	C02	M-046869-00	D-046869-04	Usp9x	22284	NM_009481	115511017	CUAACGAUCUCAUUUACAA
378188	Plate 1	C03	M-065660-01	D-065660-09	Usp34	17847	XM_483996	82933887	GGAAAUAACCGAAUACGAA
378189	Plate 1	C03	M-065660-01	D-065660-10	Usp34	17847	XM_483996	82933887	GAAGGAAGGUUCUCGUAAA
378190	Plate 1	C03	M-065660-01	D-065660-11	Usp34	17847	XM_483996	82933887	GUUUGUUGGUUUACGGAUA
378194	Plate 1	C03	M-065660-01	D-065660-12	Usp34	17847	XM_483996	82933887	GCACUGUAGUCGAUAUAUU
378188	Plate 1	C04	M-057280-00	D-057280-01	Usp46	69727	NM_177561	118130433	AGAACGAUCUCUUUGAUAA
378189	Plate 1	C04	M-057280-00	D-057280-02	Usp46	69727	NM_177561	118130433	GGUCUAACGUCAGAUAUAU
378190	Plate 1	C04	M-057280-00	D-057280-03	Usp46	69727	NM_177561	118130433	AAUAGACGCUCAAGCCAUU
378194	Plate 1	C04	M-057280-00	D-057280-04	Usp46	69727	NM_177561	118130433	GGAACACUCACUAACGAAA
378188	Plate 1	C05	M-060789-00	D-060789-01	Usp14	59025	NM_021522	95113658	UCUAGUAUCCCACCUAUUA
378189	Plate 1	C05	M-060789-00	D-060789-02	Usp14	59025	NM_021522	95113658	GAAGGUGUAGAAUUGAAUA
378190	Plate 1	C05	M-060789-00	D-060789-03	Usp14	59025	NM_021522	95113658	GCUAACGAAUGCUGGAUAC
378194	Plate 1	C05	M-060789-00	D-060789-04	Usp14	59025	NM_021522	95113658	CGCCAAAGUUCUUAAGGAU
378188	Plate 1	C06	M-064089-00	D-064089-02	Usp22	216825	XM_109894	141802354	AAGAUCACCUCCAAUUGUA
378189	Plate 1	C06	M-064089-00	D-064089-03	Usp22	216825	XM_109894	141802354	GGACUACAUCUAUGACAAA
378190	Plate 1	C06	M-064089-01	D-064089-17	Usp22	216825	NM_001004143	141802354	AGAAAUAGGUGUCGUCUUA
378194	Plate 1	C06	M-064089-01	D-064089-18	Usp22	216825	NM_001004143	141802354	CAGCCAAACUUCGGCGGAA
378188	Plate 1	C07	M-062925-00	D-062925-01	Usp25	30940	NM_013918	31980711	UCGGAUACCUCCAGAUUUG
378189	Plate 1	C07	M-062925-00	D-062925-02	Usp25	30940	NM_013918	31980711	GAAAGGUGUCACAACAUAA
378190	Plate 1	C07	M-062925-00	D-062925-03	Usp25	30940	NM_013918	31980711	GCGAUUGCCUUGAGUUUGG
378194	Plate 1	C07	M-062925-00	D-062925-04	Usp25	30940	NM_013918	31980711	GUGCAGUUAUUCAGUCAUU
378188	Plate 1	C08	M-059351-00	D-059351-01	Usp35	244144	XM_145945	149257588	GCAAGACUGUUCAGAGUAU
378189	Plate 1	C08	M-059351-00	D-059351-02	Usp35	244144	XM_145945	149257588	GGGCAAGAUUGGCUUAAUU
378190	Plate 1	C08	M-059351-00	D-059351-03	Usp35	244144	XM_145945	149257588	CAACGUCGGUGGAGAAGAU
378194	Plate 1	C08	M-059351-00	D-059351-04	Usp35	244144	XM_145945	149257588	CAAGAUUGUGACCCGGAUA
378188	Plate 1	C09	M-043598-00	D-043598-01	Usp40	227334	XM_129956	133893155	GAUACUAGCUGUUAUACAU
378189	Plate 1	C09	M-043598-00	D-043598-02	Usp40	227334	XM_129956	133893155	CAAUUUAAGUGGAAUCAGA
378190	Plate 1	C09	M-043598-00	D-043598-03	Usp40	227334	XM_129956	133893155	GAACUCAACCGAAUUCUCU
378194	Plate 1	C09	M-043598-00	D-043598-04	Usp40	227334	XM_129956	133893155	GAAAGCGUGUGGGACUUAA
378188	Plate 1	C10	M-064794-00	D-064794-01	Usp12	22217	NM_011669	118130069	GAAGCAAAAUGGCCGAUUA
378189	Plate 1	C10	M-064794-00	D-064794-02	Usp12	22217	NM_011669	118130069	GAAACUCUGUGCAGUGAAU
378190	Plate 1	C10	M-064794-00	D-064794-03	Usp12	22217	NM_011669	118130069	CAUCUGACAUCUCCAAGAA
378194	Plate 1	C10	M-064794-00	D-064794-04	Usp12	22217	NM_011669	118130069	UUGAAGAAUUCUACGGAUU
378188	Plate 1	C11	M-046308-00	D-046308-01	Otub1	107260	NM_134150	118129951	GAGGGUGGCCGGACUGUUA
378189	Plate 1	C11	M-046308-00	D-046308-02	Otub1	107260	NM_134150	118129951	CCGAAGGUGUUAACUGUUU
378190	Plate 1	C11	M-046308-00	D-046308-03	Otub1	107260	NM_134150	118129951	GAGUAAAGAGGACCUGGUA
378194	Plate 1	C11	M-046308-00	D-046308-04	Otub1	107260	NM_134150	118129951	GCAAGGAGAGCGACCACAU
378188	Plate 1	D02	M-047753-00	D-047753-01	Usp13	72607	XM_130826	118131141	GGUCAAAACUUCUCGCUUU
378189	Plate 1	D02	M-047753-00	D-047753-02	Usp13	72607	XM_130826	118131141	GGUCUGGAAUGUACGAGUU
378190	Plate 1	D02	M-047753-00	D-047753-03	Usp13	72607	XM_130826	118131141	GGAAAUCGUAGCUAUUAUC
378194	Plate 1	D02	M-047753-00	D-047753-04	Usp13	72607	XM_130826	118131141	GCGUAUACAUGCACCUGAA
378188	Plate 1	D03	M-064056-00	D-064056-01	Usp3	235441	NM_144937	142361676	GGAGAAAGCUCAGCAUACA
378189	Plate 1	D03	M-064056-00	D-064056-02	Usp3	235441	NM_144937	142361676	CAAUGUGUCUUUAGUAGAA
378190	Plate 1	D03	M-064056-00	D-064056-03	Usp3	235441	NM_144937	142361676	GCACAGAUACCCUUACUCA
378194	Plate 1	D03	M-064056-00	D-064056-04	Usp3	235441	NM_144937	142361676	CGAGGAAGUUUGAUCCAUU
378188	Plate 1	D04	M-044976-00	D-044976-01	Otub2	68149	NM_026580	146135065	GAGAGAUCCUCAAGUUCAA
378189	Plate 1	D04	M-044976-00	D-044976-02	Otub2	68149	NM_026580	146135065	GCUGACUUCUUCCGACAUU
378190	Plate 1	D04	M-044976-00	D-044976-03	Otub2	68149	NM_026580	146135065	UCAAAGACUUCUGCACUCA
378194	Plate 1	D04	M-044976-00	D-044976-04	Otub2	68149	NM_026580	146135065	UAGAGUACGUCGACGAGAU
378188	Plate 1	D05	M-062445-00	D-062445-01	Usp16	74112	NM_024258	13195675	AAAACAAGCUGGCGUAAGA
378189	Plate 1	D05	M-062445-00	D-062445-02	Usp16	74112	NM_024258	13195675	UCACAAGCAUAUCUCCUAU
378190	Plate 1	D05	M-062445-00	D-062445-03	Usp16	74112	NM_024258	13195675	CGAGAAGCGUUUAGUACUG
378194	Plate 1	D05	M-062445-00	D-062445-04	Usp16	74112	NM_024258	13195675	CAUCAGCGAUACACAUGUG
378188	Plate 1	D06	M-041138-00	D-041138-01	Pan2	103135	NM_133992	142380546	CAUCAAAUAUUCCAAGCUA
378189	Plate 1	D06	M-041138-00	D-041138-02	Pan2	103135	NM_133992	142380546	CCACACAUCUGGCAAGGUU
378190	Plate 1	D06	M-041138-00	D-041138-03	Pan2	103135	NM_133992	142380546	GUGGAGGGCUCAUUAUAUU
378194	Plate 1	D06	M-041138-00	D-041138-04	Pan2	103135	NM_133992	142380546	UGACAUGAAUUGGAAAGUA
378188	Plate 1	D07	M-049519-00	D-049519-01	Usp50	75083	NM_029163	141802313	CCAAAUCUAUUGUUCCUUU
378189	Plate 1	D07	M-049519-00	D-049519-02	Usp50	75083	NM_029163	141802313	GGACCACGAUUUCCAAGGU
378190	Plate 1	D07	M-049519-00	D-049519-03	Usp50	75083	NM_029163	141802313	CAUCCCAUCUGACUAUGAA
378194	Plate 1	D07	M-049519-00	D-049519-04	Usp50	75083	NM_029163	141802313	GUACAUCACAGCUCUUAAG
378188	Plate 1	D08	M-044969-00	D-044969-01	Dub1	13531	NM_007887	164607153	GAAGAGCUAUGUGGAGAUA
378189	Plate 1	D08	M-044969-00	D-044969-02	Dub1	13531	NM_007887	164607153	GGGAUAAGAGAGCAAUUAA
378190	Plate 1	D08	M-044969-00	D-044969-03	Dub1	13531	NM_007887	164607153	CACAGAAGAUUUAGGAGAG
378194	Plate 1	D08	M-044969-00	D-044969-04	Dub1	13531	NM_007887	164607153	GAGCUAACUGUCAAUGGAA
378188	Plate 1	D09	M-056326-00	D-056326-01	Usp54	78787	NM_030180	124053452	CAAGGAGUGUCCACCAGUU
378189	Plate 1	D09	M-056326-00	D-056326-02	Usp54	78787	NM_030180	124053452	CGUGCAACCUGCCUAGAAA
378190	Plate 1	D09	M-056326-00	D-056326-03	Usp54	78787	NM_030180	124053452	GCAAGCCUCAGCUAACCUA
378194	Plate 1	D09	M-056326-00	D-056326-04	Usp54	78787	NM_030180	124053452	GGGUAGUAGUGUCAAUUUG
378188	Plate 1	D10	M-059934-00	D-059934-01	Usp31	76179	XM_357781	94381278	CCACAAACCUGCACUUUAU
378189	Plate 1	D10	M-059934-00	D-059934-02	Usp31	76179	XM_357781	94381278	CAAAGAAUGCGUUGCAGUA
378190	Plate 1	D10	M-059934-00	D-059934-03	Usp31	76179	XM_357781	94381278	GCUAAACAUUCCUUGCUAU
378194	Plate 1	D10	M-059934-00	D-059934-04	Usp31	76179	XM_357781	94381278	CGUCAAAGCUUGUCAUCCA
378188	Plate 1	D11	M-064486-00	D-064486-01	Usp36	72344	XM_126772	94391268	CGACAAGACUCUGUAAUGA
378189	Plate 1	D11	M-064486-00	D-064486-02	Usp36	72344	XM_126772	94391268	GAGCAAAUACGUACUGUUG
378190	Plate 1	D11	M-064486-00	D-064486-03	Usp36	72344	XM_126772	94391268	GAAUGGCUACGCUAAGUUG
378194	Plate 1	D11	M-064486-00	D-064486-04	Usp36	72344	XM_126772	94391268	GAGAACGCCUAUAUGUGUG
378188	Plate 1	E02	M-042302-00	D-042302-01	Tnf	21926	NM_013693	133892368	CCAAAGGGAUGAGAAGUUC
378189	Plate 1	E02	M-042302-00	D-042302-02	Tnf	21926	NM_013693	133892368	CAAAUGGCCUCCCUCUCAU
378190	Plate 1	E02	M-042302-00	D-042302-03	Tnf	21926	NM_013693	133892368	CAAAGACAACCAACUAGUG
378194	Plate 1	E02	M-042302-00	D-042302-04	Tnf	21926	NM_013693	133892368	GGUUGUACCUUGUCUACUC
378188	Plate 1	E03	M-043735-00	D-043735-01	Usp4	22258	NM_011678	164519044	GAAAGCCGCCUACGUGUUG
378189	Plate 1	E03	M-043735-00	D-043735-02	Usp4	22258	NM_011678	164519044	GCACCUAGCAGAAAUUUCA
378190	Plate 1	E03	M-043735-00	D-043735-03	Usp4	22258	NM_011678	164519044	UCAAGCGUUUCUCCUAUAA
378194	Plate 1	E03	M-043735-00	D-043735-04	Usp4	22258	NM_011678	164519044	CGUAUCAGCCGCUACAUAA
378188	Plate 1	E04	M-057897-00	D-057897-01	Yod1	226418	NM_178691	160333694	GGAAGGAGGAGUCUUGAAU
378189	Plate 1	E04	M-057897-00	D-057897-02	Yod1	226418	NM_178691	160333694	GACAGGCCAUACCAACUUU
378190	Plate 1	E04	M-057897-00	D-057897-03	Yod1	226418	NM_178691	160333694	CAGAAGGGAUGAUACGUGG
378194	Plate 1	E04	M-057897-00	D-057897-04	Yod1	226418	NM_178691	160333694	GGGCCUAACCGGACAAGCA
378188	Plate 1	E05	M-047481-01	D-047481-05	Usp18	24110	NM_011909	188035916	AAAGAUCUGUCACUCAGUU
378189	Plate 1	E05	M-047481-01	D-047481-06	Usp18	24110	NM_011909	188035916	GGACGCAAAGCCUCUGAAA
378190	Plate 1	E05	M-047481-01	D-047481-07	Usp18	24110	NM_011909	188035916	CCAAAGAGUUAGCAAGCUC
378194	Plate 1	E05	M-047481-01	D-047481-08	Usp18	24110	NM_011909	188035916	GAGAAGACGCCUUGGAAAC
378188	Plate 1	E06	M-058688-00	D-058688-01	Esr1	13982	NM_007956	145966838	GGACUUGAAUCUCCAUGAU
378189	Plate 1	E06	M-058688-00	D-058688-02	Esr1	13982	NM_007956	145966838	UCAAGUCGGUUCCGCAUGA
378190	Plate 1	E06	M-058688-00	D-058688-03	Esr1	13982	NM_007956	145966838	GAAAGGCGGCAUACGGAAA
378194	Plate 1	E06	M-058688-00	D-058688-04	Esr1	13982	NM_007956	145966838	GACAAUCGACGCCAGAAUG
378188	Plate 1	E07	M-064146-00	D-064146-01	Usp1	230484	NM_146144	141801746	GUUAUGAGCUUAUAUGUAG
378189	Plate 1	E07	M-064146-00	D-064146-02	Usp1	230484	NM_146144	141801746	CACAGUGGCAUUACUAUUA
378190	Plate 1	E07	M-064146-00	D-064146-03	Usp1	230484	NM_146144	141801746	CUACGACGAUGAAGUAUCA
378194	Plate 1	E07	M-064146-00	D-064146-04	Usp1	230484	NM_146144	141801746	AUUAUGAGCUGUACAACAA
378188	Plate 1	E08	M-067048-00	D-067048-13	Dub2a	384701	NM_001001559	112983633	CUGCCCAGAUCCAUAGCAA
378189	Plate 1	E08	M-067048-00	D-067048-14	Dub2a	384701	NM_001001559	112983633	ACACAGGAACAAUGAAAUC
378190	Plate 1	E08	M-067048-00	D-067048-15	Dub2a	384701	NM_001001559	112983633	GUGAAUCAACCCUGGCACA
378194	Plate 1	E08	M-067048-00	D-067048-16	Dub2a	384701	NM_001001559	112983633	UCUCGGCCUUCAUGGGUAA
378188	Plate 1	E09	M-052244-00	D-052244-01	Usp7	252870	XM_148584	154146208	GGAGCAACGUGUUACAUGA
378189	Plate 1	E09	M-052244-00	D-052244-02	Usp7	252870	XM_148584	154146208	GAUAUCCAGCUAAGUAUAA
378190	Plate 1	E09	M-052244-00	D-052244-03	Usp7	252870	XM_148584	154146208	GGCCUGCAAUGUUAGAUAA
378194	Plate 1	E09	M-052244-00	D-052244-04	Usp7	252870	XM_148584	154146208	CGAAGGUACUUUAAGAGAU
378188	Plate 1	E10	M-063942-00	D-063942-01	Usp32	237898	XM_110937	126032298	GGACAAAUCCCAUUGGUAU
378189	Plate 1	E10	M-063942-00	D-063942-02	Usp32	237898	XM_110937	126032298	GUAAAUGGACGGUGGAUAA
378190	Plate 1	E10	M-063942-00	D-063942-03	Usp32	237898	XM_110937	126032298	GCAUAUAAGUGUCCGAUUC
378194	Plate 1	E10	M-063942-00	D-063942-04	Usp32	237898	XM_110937	126032298	UCUCAAAGGCUUCGCAUUA
378188	Plate 1	E11	M-055575-00	D-055575-01	Cyld	74256	NM_173369	189491651	GGACAUGGAUAACCCUAUU
378189	Plate 1	E11	M-055575-00	D-055575-02	Cyld	74256	NM_173369	189491651	CAACUGGGAUGGAAGGUUU
378190	Plate 1	E11	M-055575-00	D-055575-03	Cyld	74256	NM_173369	189491651	GAUAGUCAAUCCUCUGAGA
378194	Plate 1	E11	M-055575-00	D-055575-04	Cyld	74256	NM_173369	189491651	CAAUUCAGCAGUUAUUAGA
378188	Plate 1	F02	M-054819-00	D-054819-01	Dub1a	381944	NM_201409	115299770	GAGAAGAGAUCAUCCAAAG
378189	Plate 1	F02	M-054819-00	D-054819-03	Dub1a	381944	NM_201409	115299770	UCCAAGACCCUAAAGCUUU
378190	Plate 1	F02	M-054819-00	D-054819-04	Dub1a	381944	NM_201409	115299770	UACAUGAGGUUCUUGAUGC
378194	Plate 1	F02	M-054819-01	D-054819-17	Dub1a	381944	NM_201409	115299770	CUGCCUUCCACAAGCGCAA
378188	Plate 1	F03	M-049412-00	D-049412-01	Usp26	83563	NM_031388	13878220	GGAAACACCUGCUAUAUAA
378189	Plate 1	F03	M-049412-00	D-049412-02	Usp26	83563	NM_031388	13878220	GAAACACACUGUAUUGAGA
378190	Plate 1	F03	M-049412-00	D-049412-03	Usp26	83563	NM_031388	13878220	AGUGUUGGGUUCCGAAAUA
378194	Plate 1	F03	M-049412-00	D-049412-04	Usp26	83563	NM_031388	13878220	CAGGUGAACAUGUUAAGAA
378188	Plate 1	F04	M-060236-00	D-060236-01	Otud5	54644	NM_138604	31560767	GGACGGUGCCUGUCUAUUU
378189	Plate 1	F04	M-060236-00	D-060236-02	Otud5	54644	NM_138604	31560767	CCACCUAUAUCAACCGGAA
378190	Plate 1	F04	M-060236-00	D-060236-03	Otud5	54644	NM_138604	31560767	CAAUAUAGCACAGAACCUA
378194	Plate 1	F04	M-060236-00	D-060236-04	Otud5	54644	NM_138604	31560767	ACCGGAAUAUCCACUAUAA
378188	Plate 1	F05	M-054529-01	D-054529-21	Ggnbp1	70772	NM_027544	157278589	CUACAGAUACAGUGGGUUU
378189	Plate 1	F05	M-054529-01	D-054529-22	Ggnbp1	70772	NM_027544	157278589	GGCCCAGGGUGUUGAGGUA
378190	Plate 1	F05	M-054529-01	D-054529-23	Ggnbp1	70772	NM_027544	157278589	CCUCCAAGGAUGUCCCGAA
378194	Plate 1	F05	M-054529-01	D-054529-24	Ggnbp1	70772	NM_027544	157278589	AGAGAGAAGAAGCGGUGGA
378188	Plate 1	F06	M-054423-00	D-054423-01	Usp9y	107868	NM_148943	120300979	GUUUAUAGGUGGAGAGUUA
378189	Plate 1	F06	M-054423-00	D-054423-02	Usp9y	107868	NM_148943	120300979	GGGAAUACAUAAGUGAAUA
378190	Plate 1	F06	M-054423-00	D-054423-03	Usp9y	107868	NM_148943	120300979	UAUAAUGUAUGCCAGCUUA
378194	Plate 1	F06	M-054423-00	D-054423-04	Usp9y	107868	NM_148943	120300979	GGUUAGGGAUUACAUUAAA
378188	Plate 1	F07	M-059470-00	D-059470-01	Usp47	74996	XM_133733	48928013	UUAAACAGCUGAUCUCAAA
378189	Plate 1	F07	M-059470-00	D-059470-02	Usp47	74996	XM_133733	48928013	AGAAAGCACUCAAGAUCUA
378190	Plate 1	F07	M-059470-00	D-059470-03	Usp47	74996	XM_133733	48928013	GCAAAUACAAUCCGGUUAU
378194	Plate 1	F07	M-059470-00	D-059470-04	Usp47	74996	XM_133733	48928013	GAUGGUGCAUGUUGAUAAG
378188	Plate 1	F08	M-054228-00	D-054228-01	Usp44	327799	NM_183199	142344982	GCGGAAGAGUUUACGCUUA
378189	Plate 1	F08	M-054228-00	D-054228-02	Usp44	327799	NM_183199	142344982	GAAUAGAUUUCUUUCACGA
378190	Plate 1	F08	M-054228-00	D-054228-03	Usp44	327799	NM_183199	142344982	GAUAAGAUACAACGUGAAC
378194	Plate 1	F08	M-054228-00	D-054228-04	Usp44	327799	NM_183199	142344982	GGUACUGUAUGGUCUGCAA
378188	Plate 1	F09	M-050527-00	D-050527-01	Usp24	329908	XM_131566	149252714	GGAAGUAGCCAGCCAAUUA
378189	Plate 1	F09	M-050527-00	D-050527-02	Usp24	329908	XM_131566	149252714	GAACGUGCAUUAAGUCUUU
378190	Plate 1	F09	M-050527-00	D-050527-03	Usp24	329908	XM_131566	149252714	GGACAUUUGCGGCUCAUUA
378194	Plate 1	F09	M-050527-00	D-050527-04	Usp24	329908	XM_131566	149252714	GAAGGACGAGAAUUGGUAA
378188	Plate 1	F10	M-065659-00	D-065659-01	Usp19	71472	NM_027804	47825365	CAGAUGAGGUGAUUGUUAA
378189	Plate 1	F10	M-065659-00	D-065659-02	Usp19	71472	NM_027804	47825365	CGUAUUCUAUCCUCUGGUA
378190	Plate 1	F10	M-065659-00	D-065659-03	Usp19	71472	NM_027804	47825365	GAGGGUAUCUCGGCCUGAA
378194	Plate 1	F10	M-065659-00	D-065659-04	Usp19	71472	NM_027804	47825365	GCGCCUAGCCGAGGUAAUU
378188	Plate 1	F11	M-064114-00	D-064114-01	Usp11	236733	NM_145628	164663833	GAAGAGGCGUUAUUAUGAC
378189	Plate 1	F11	M-064114-00	D-064114-02	Usp11	236733	NM_145628	164663833	CAACAACUCCUACUAUGGU
378190	Plate 1	F11	M-064114-00	D-064114-03	Usp11	236733	NM_145628	164663833	UCAGUCACCGAUUCUAUAA
378194	Plate 1	F11	M-064114-00	D-064114-04	Usp11	236733	NM_145628	164663833	GCAUACAAGUGUUGCACCA
378188	Plate 1	G02	M-054835-00	D-054835-01	Usp45	77593	NM_152825	144922711	GCGAACAUCUCUACCAUGA
378189	Plate 1	G02	M-054835-00	D-054835-02	Usp45	77593	NM_152825	144922711	UCAGAAGGCUCCUCGGUUU
378190	Plate 1	G02	M-054835-00	D-054835-03	Usp45	77593	NM_152825	144922711	GCGGCUACCUGUAAGAAUA
378194	Plate 1	G02	M-054835-00	D-054835-04	Usp45	77593	NM_152825	144922711	CACUGUAACUGGCAAUAGA
378188	Plate 1	G03	M-063216-00	D-063216-01	Usp21	30941	NM_013919	142347963	CGACCGAGCCAACUUAAUG
378189	Plate 1	G03	M-063216-00	D-063216-02	Usp21	30941	NM_013919	142347963	GCGAGAAGACAGCAAGAUU
378190	Plate 1	G03	M-063216-00	D-063216-03	Usp21	30941	NM_013919	142347963	CCACCCACUUUGAGACGUA
378194	Plate 1	G03	M-063216-00	D-063216-04	Usp21	30941	NM_013919	142347963	GUGCUGUUCUACCAAUUGA
378188	Plate 1	G04	M-065548-00	D-065548-01	Usp28	235323	NM_175482	46852150	UCAAGGAGUUUCAACAGUA
378189	Plate 1	G04	M-065548-00	D-065548-02	Usp28	235323	NM_175482	46852150	CAACUUAGACGAAUGUUUG
378190	Plate 1	G04	M-065548-00	D-065548-03	Usp28	235323	NM_175482	46852150	GGGCAGGAGCGUUGGUUUA
378194	Plate 1	G04	M-065548-00	D-065548-04	Usp28	235323	NM_175482	46852150	GUUAUUGAAUUUGCCAGUA
378188	Plate 1	G05	M-044617-00	D-044617-01	Usp20	74270	NM_028846	142359890	GCUGAAAGCUGUCCCUAUU
378189	Plate 1	G05	M-044617-00	D-044617-02	Usp20	74270	NM_028846	142359890	GUAAGAAGCUUCGGAAUGG
378190	Plate 1	G05	M-044617-00	D-044617-03	Usp20	74270	NM_028846	142359890	CGAAUUCGAUGACCAGUAC
378194	Plate 1	G05	M-044617-00	D-044617-04	Usp20	74270	NM_028846	142359890	GGACCUAACCUAUGGGCUU
378188	Plate 1	G06	M-056403-00	D-056403-01	Usp43	216835	NM_173754	123314451	GAUCUUGGUUGAACUGUAU
378189	Plate 1	G06	M-056403-00	D-056403-02	Usp43	216835	NM_173754	123314451	GGGCUUACAUCCUAUUCUA
378190	Plate 1	G06	M-056403-00	D-056403-03	Usp43	216835	NM_173754	123314451	GAAAGAAAUCCUUACCUGA
378194	Plate 1	G06	M-056403-00	D-056403-04	Usp43	216835	NM_173754	123314451	CCGUUGAACUGGUGGAAUA
